# Supplementary material for: HPV16 Load Is a Potential Biomarker to Predict Risk of High-Grade Cervical Lesions in High-Risk HPV-Infected Women: A Large Longitudinal French Hospital-Based Cohort Study
Source: Cancers (Basel). 2021 Aug 18;13(16):4149. doi: 10.3390/cancers13164149 (PMC8394477; doi:10.3390/cancers13164149)
Supplement: Supplementary file 1 [file cancers-13-04149-s001.zip]

Archive with 1 entries (1 files):
- cancers-1280713-supplementary.pdf
